# Supplementary material for: A Machine-Learning-Based Risk-Prediction Tool for HIV and Sexually Transmitted Infections Acquisition over the Next 12 Months
Source: J Clin Med. 2022 Mar 25;11(7):1818. doi: 10.3390/jcm11071818 (PMC8999359; doi:10.3390/jcm11071818)
Supplement: Supplementary file 1 [file jcm-11-01818-s001.zip]

Archive with 1 entries (1 files):
- jcm-1642000-supplementary.pdf
